# Supplementary material for: Prenylated Isoflavonoids-Rich Extract of Erythrinae Cortex Exerted Bone Protective Effects by Modulating Gut Microbial Compositions and Metabolites in Ovariectomized Rats
Source: Nutrients. 2021 Aug 25;13(9):2943. doi: 10.3390/nu13092943 (PMC8471919; doi:10.3390/nu13092943)
Supplement: Supplementary file 1 [file nutrients-13-02943-s001.zip]

Archive with 1 entries (1 files):
- nutrients-1326974-supplementary.pdf
